# Supplementary material for: Screening Mammography and Breast Cancer: Variation in Risk with Rare Deleterious or Predicted Deleterious Variants in DNA Repair Genes
Source: Cancers (Basel). 2025 Mar 21;17(7):1062. doi: 10.3390/cancers17071062 (PMC11987804; doi:10.3390/cancers17071062)
Supplement: Supplementary file 1 [file cancers-17-01062-s001.zip]

Archive with 1 entries (1 files):
- cancers-3485388-supplementary.pdf
